# Supplementary material for: Circular RNA circGLIS3 promotes bladder cancer proliferation via the miR-1273f/SKP1/Cyclin D1 axis
Source: Cell Biol Toxicol. 2021 Mar 3;38(1):129–46. doi: 10.1007/s10565-021-09591-3 (PMC8789643; doi:10.1007/s10565-021-09591-3)
Supplement: Supplementary file 1 — (XLS 44 kb) [file 10565_2021_9591_MOESM1_ESM.xls]

## Sheet: Sheet1
Numbering	Pathology report	Differentiation	Invasive or non-invasive
B1	Non-invasive low-grade urothelial papillary carcinoma, with smooth muscle tissue visible, spindle cells combined with immunohistochemical results in 2 tests, in line with high-grade urothelial carcinoma	high-grade	invasive
B2	Invasive high-grade urothelial carcinoma，infiltrating into the muscle layer	high-grade	invasive
B3	Cystoscopy pathology is high-grade urothelial papillary carcinoma	high-grade	invasive
B4	High-grade urothelial papillary carcinoma of the bladder infiltrates the muscle layer without lymphatic metastasis	high-grade	invasive
B5	High-grade urothelial carcinoma of the ureter has infiltrated into the entire muscle layer of the ureteral wall and the outer adipose tissue of the basal layer, and high-grade urothelial carcinoma infiltrated into the bladder wall	high-grade	invasive
B6	High-grade urothelial papillary carcinoma of the bladder infiltrates the deep muscle layer of the bladder	high-grade	invasive
B7	High-grade urothelial carcinoma of the bladder, infiltrating into the lamina propria.	high-grade	invasive
B8	High-grade urothelial papillary carcinoma of the bladder infiltrates the deep muscle layer of the bladder	high-grade	invasive
B9	Urothelial hyperplasia, lamina propria inflammatory cell infiltration	high-grade	invasive
B10	Invasive high-grade urothelial carcinoma of the bladder, infiltrating the deep muscle layer of the bladder wall, seeing tumor thrombus in the vessel, involving the prostate urethra and the urethral resection margin	high-grade	invasive
B11	Bladder infiltrating high-grade urothelial papillary carcinoma	high-grade	invasive
B12	High-grade invasive urothelial carcinoma, polymorphic, adenoid or typical signet ring cell urothelial carcinoma	high-grade	invasive
B13	Multiple low-grade urothelial papillary carcinoma of the bladder is limited to the mucosal layer (multifocal gray-red nodules), one of which is a high-grade urothelial papillary carcinoma, infiltrating into 1/2 of the muscle layer	low-grade	invasive
B14	1. The bladder tumor was peeled off and the foreign body giant cell reaction, no residual cancer was found. 2. The left and right ureteral stumps and urethral resection margins were submitted for inspection without cancer infiltration 3. The right obturator lymph node was submitted for inspection (1/3),seeing cancer metastasis to left obturator lymph node (0/1) and left external iliac lymph node …	high-grade	invasive
B15	Specimen of radical treatment of bladder tumors: 1. "Bladder" high-grade invasive urothelial papillary carcinoma, infiltrating into the deep muscle layer. 2. There is no cancer involvement at the cutting edges of the bilateral fallopian tubes and the urethral opening. 3. Submit for examination of "right external iliac" lymph node (0/3), "right external iliac artery" lymph node (0/4)	high-grade	invasive
B16	"Bladder" high-grade urothelial papillary carcinoma, infiltrating the lamina propria, no cancer infiltration in the prostate. 2. There was no cancer infiltration in the "left ureteral stump", "right ureteral stump" and the specimen's lower urethral resection margin. 3. Submit for inspection "right side"	high-grade	invasive
B17	Right renal pelvis invasive high-grade urothelial papillary carcinoma, infiltrating into the lamina propria 2. "Right" renal pelvis secondary hydrops 3. "Right ureterostomy stump" expansion, no cancer 4. Perrenal See obviously enlarged lymph nodes	high-grade	invasive
B18	Invasive high-grade urothelial papillary carcinoma of the bladder infiltrate the entire layer of the bladder wall, prostate tissue, nerve corset and vessel. 2. There is no cancer involvement in the left and right seminal vesicle glands. 3. The tissue is submitted for examination, seeing "No cancer at the right ureter resection margin.	high-grade	invasive
B19	Specimens of radical bladder treatment: 1. High-grade urothelial papillary carcinoma of the bladder (multiple, with the largest mass about 5 cm in diameter), infiltrating the lamina propria. 2. Submitted for inspection of "left ureteral end", showed mild-moderate dysplasia of urothelium under microscope 3. Submitted for inspection of "right ureteral end" showed no cancer involvement	high-grade	invasive
B20	Specimens of bladder and uterus: 1. Infiltrating complex cancer of the bladder (some high-grade urothelial papillary carcinoma, accounting for about 30%; some well-differentiated squamous cell carcinoma, accounting for about 70%), which infiltrates the entire bladder wall, breaks through the serosa of the bladder wall, affects the cervix and the muscular layer of the cervical canal. 2. Chronic ce…	high-grade	invasive
B21	"Bladder tumor" high-grade invasive urothelial papillary carcinoma, infiltrating into the lamina propria	high-grade	invasive
B22	Bladder high-grade urothelial cancer, involving the lamina propria	high-grade	invasive
B23	1. Invasive high-grade urothelial papillary carcinoma of the bladder, involving the lamina propria. 2. No cancer infiltration was found in the "upper base", "middle base" and "lower margins" through inspection	high-grade	invasive
B24	Bladder stones	high-grade	invasive
B25	High-grade invasive urothelial papillary carcinoma of the bladder, infiltrating into the lamina propria	high-grade	invasive
B26	Hypertension, thrombocytosis	high-grade	invasive
B27	Low-grade urothelial papillary carcinoma of the bladder, infiltrating into the lamina propria. Tumor thrombus was not seen in the vessel. 2. Prostate cancer was not found. 3. There was no tumor involvement in the “left and right ureteral margins” submitted for examination. 4. No cancer metastasis was found in the “right internal obturator foramen” lymph node (0/2), and no lymph node was detected …	low-grade	invasive
B28	1."Bladder tumor" low-grade urothelial papillary carcinoma. Micro-focus area infiltrates the lamina propria 2. "Bladder base" was found in lamina propria tissue rather than cancer tissues. 3. There are "tumor root" inmuscle tissue without cancer .	low-grade	invasive
B29	High-grade urothelial carcinoma of the bladder with lung metastasis	high-grade	invasive
B30	1. Invasive high-grade urothelial papillary carcinoma of the right renal pelvis with multiple ureteral carcinoma infiltration; 2. Cancer metastasis was found in hilar lymph nodes (2/2)	high-grade	invasive
B31	1. Invasive high-grade urothelial papillary carcinoma of the bladder, infiltrating into the lamina propria, without basal infiltration. 2. Erosion of the original oral mucosa of the bladder. Ulcer formation with granulomatous reaction.	high-grade	invasive
B32	1. High-grade urothelial papillary carcinoma of the bladder, infiltrating into the deep muscle layer, with cancer emboli in the vessel 2. Cancer was found in the prostate	high-grade	invasive
B33	Invasive high-grade urothelial carcinoma (partially adenoid urothelial carcinoma)	high-grade	invasive
B34	1. Urothelial carcinoma of the bladder (some low-grade, some areas considered high-grade). The tissue is fragmented. The focal area is considered to infiltrate the lamina propria 2. Atypical urothelium is found on the surface of the focal area of the tumor base.	high-grade	invasive
B35	1. Non-invasive low-grade urothelial papillary carcinoma	low-grade	non-invasive
B36	1. Invasive high-grade urothelial papillary carcinoma, infiltrating into the lamina propria	high-grade	invasive
B37	1. High-grade urothelial papillary carcinoma, infiltrating into the lamina propria	high-grade	invasive
B38	1. (Bladder) low-grade urothelial papillary carcinoma, infiltrating into the lamina propria 2. No cancer involvement in prostate tissue and surrounding adipose tissue 3.There are no cancer in "Left ureter resection edge" and "Right ureter resection edge". After tumor resection, the bladder was completely resected. Focal low-grade urothelial papillary carcinoma was remained and the tumor infiltrat…	low-grade	invasive
B39	Invasive low-grade urothelial papillary carcinoma of the bladder, infiltrating the superficial lamina propria	low-grade	invasive
B40	1. "Left ureteral stump" no abnormality was found; 2 "Right ureteral stump" showed atherosclerotic changes in thick-walled blood vessels under microscope, andureter was not observed; 3 Bladder high-grade urothelial carcinoma with carcinoma in situ infiltrates Laminar propria and mucosal muscles. Tumor thrombi are found in the vessels.	high-grade	invasive
B41	1. "High-grade invasive urothelial carcinoma on the right side of the bladder infiltrates the muscle layer of the bladder to a depth of 0.4cm, with cancer thrombi in the vessel; high-grade invasive urothelial carcinoma on the left wall is limited to the lamina propria, no infiltration in the muscle layer. No cancer involvement on the dissected surface of the bladder. 2. Submitted for inspection o…	high-grade	invasive
B42	No tumor cells were found in the “incisal margin of upper bladder wall and lower bladder wall”	high-grade	invasive
B43	1 High-grade urothelial papillary carcinoma of the bladder (unclear borders), infiltrating into the deep muscle layer and peripheral fat, with tumor thrombus in the vessel	high-grade	invasive
B44	1"Bladder" low-grade urothelial papillary carcinoma, infiltrating into the lamina propria 2"Bladder tumor basal", there is cancer involvement in the lamina propria, no cancer involvement in the muscle layer	high-grade	invasive
B45	1 High-grade urothelial papillary carcinoma of the "bladder", infiltrating into the lamina propria, the prostate should consider the involvement of urothelial carcinoma, and immunohistochemical diagnosis is recommended. 2 No cancer involvement at the ureteral and urethral resection margins. Supplementary report: combined with immunohistochemistry As a result, the "bladder" high-grade urothelial p…	high-grade	invasive
B46	1 "Bladder" invasive high-grade urothelial papillary carcinoma, infiltrating the superficial muscle layer of the bladder.No tumor thrombus was found in the vessel and no cancer involved in the nerve tunic. 2."left" ureteral invasive high-grade urothelial papillary Cancer, infiltrating the superficial muscular layer of the ureter. 3 Cancer was found in the resection margin of the urethra, bilatera…	high-grade	invasive
B47	1 "Bladder" mucosal tissue conforms to low-grade urothelial papillary carcinoma 2 "Bladder tumor base" tissues, submitted for examination, have no cancer involvement.	low-grade	invasive
B48	1. Invasive high-grade urothelial papillary carcinoma of the bladder (micropapillary type), which infiltrates the entire muscle layer of the bladder wall and extramuscular fat tissue, and intravascular tumor thrombi can be seen. 2. Cancer involvement is seen at the cut edge of the specimen bladder neck; specimen urethra Extensive glandular urethritis is seen at the resection margin 3. There is ca…	high-grade	invasive
